# Supplementary material for: Biodegradable Polymer-Coated Surgical Sutures for Controlled and Sustained Release of Sirolimus, Tacrolimus, and Paclitaxel
Source: Int J Mol Sci. 2026 Apr 21;27(8):3695. doi: 10.3390/ijms27083695 (PMC13115729; doi:10.3390/ijms27083695)
Supplement: Supplementary file 1 [file ijms-27-03695-s001.zip]

Archive with 1 entries (1 files):
- ijms-4230932-supplementary.pdf
